# Supplementary material for: Multifunctional Properties of BMAP-18 and Its Aliphatic Analog against Drug-Resistant Bacteria
Source: Pharmaceuticals (Basel). 2023 Sep 25;16(10):1356. doi: 10.3390/ph16101356 (PMC10609797; doi:10.3390/ph16101356)
Supplement: Supplementary file 1 [file pharmaceuticals-16-01356-s001.zip]

Archive with 1 entries (1 files):
- pharmaceuticals-2558194-supplementary.pdf
